# Supplementary material for: Transfer of patient’s peripheral blood mononuclear cells (PBMCs) disrupts blood–brain barrier and induces anti-NMDAR encephalitis: a study of novel humanized PBMC mouse model
Source: J Neuroinflammation. 2023 Jul 13;20:164. doi: 10.1186/s12974-023-02844-4 (PMC10339507; doi:10.1186/s12974-023-02844-4)
Supplement: Supplementary file 2 — Additional file 2. The demographic and clinical characteristics of the subjects were collected. [file 12974_2023_2844_MOESM2_ESM.xlsx]

## Sheet: Sheet1
In Vivo	Time	age	gender	mRS initial admission	mRS at discharge	serum anti-NMDARabs titers	CSF anti-NMDARabs titers	Cognitive decline	Psychiatric symptoms	Seizures	Motor disturbance	Central hypoventilation	Involuntary movement	Abnormal MRI	Tumors	Response to treatments	treatments
case 1	20201223	22	female	4	1	01:10:00	01:32:00	-	+	+	-	-	-	+	-	Yes	steriod, IVIG,MMF
case 2	20201230	22	female	4	2	1:100	1:100	+	+	-	-	-	+	-	-	Yes	steriod, IVIG
case 3	20210617	26	female	5	3	1:32	1:100	+	+	+	-	-	-	-	-	No	steriod, IVIG,MMF
case 4	20210119	19	female	5	4	1:100	1:100	-	+	+	-	+	+	+	+	Partial	steriod, IVIG, tumor resection
case 5	20210206	30	female	5	2	1:100	1:100	+	+	+	+	-	+	-	+	Yes	steriod, IVIG, tumor resection，immunoadsorption
case 6	20220101	18	male	4	3	1:32	01:10:00	+	+	-	-	-	+	-	-	Yes	steriod, IVIG, MMF, immunoadsorption
case 7	20200707	33	female	5	4	01:32:00	01:32:00	+	+	+	+	+	+	-	-	Partial	steriod, IVIG
case 8	20210915	16	female	4	2	01:10:00	01:10:00	+	+	+	-	-	-	+	+	Yes	steriod, IVIG, RTX、tumor resection
case 9	20200930	20	female	5	2	1:100	1:100	-	+	+	+	+	+	-	+	Yes	steriod, IVIG, MMF, immunoadsorption
HC1	20210106	32	male
HC2	20210106	28	female
HC3	20210106	20	female
HC4	20210907	25	male
HC5	20210907	28	female
HC6	20210907	30	female
HC7	20210222	37	male
HC8	20210222	27	female
HC9	20210222	23	male
In vitro	Time	age	gender	mRS initial admission	mRS at discharge	serum anti-NMDARabs titers	CSF anti-NMDARabs titers	Cognitive decline	Psychiatric symptoms	Seizures	Motor disturbance	Central hypoventilation	Involuntary movement	Abnormal MRI	Tumors	Response to treatments	treatments
case 4	20210119	19	female	5	4	1:100	1:100	-	+	+	-	+	+	+	+	Partial	steriod, IVIG, tumor resection
case 10	20220118	18	female	4	3	01:30:00	01:30:00	+	+	+	+	+	+	-	-	Partial	steriod、IVIG、RTX
case11	20220309	19	female	3	1	01:10:00	01:10:00	+	+	-	-	-	-	-	-	Yes	steriod、MMF
case12	20210721	23	male	4	1	01:10:00	01:10:00	-	+	+	-	-	-	-	-	Yes	steriod, IVIG, MMF
case13	20211009	22	male	4	2	01:10:00	1:32	-	+	+	+	+	-	-	-	Yes	steriod, IVIG, RTX
HC7	20220512	38	male
HC10	20220512	26	female
HC11	20220512	25	female
HC12	20220512	30	female
HC13	20220512	26	female
